# Supplementary material for: ﻿Genome sequencing provides novel insights into diadromous migration adaptations in the roughskin sculpin, Trachidermus fasciatus (Scorpaeniformes, Cottidae)
Source: Zookeys. 2025 Oct 23;1256:293–316. doi: 10.3897/zookeys.1256.153772 (PMC12576477; doi:10.3897/zookeys.1256.153772)
Supplement: Supplementary material 2 — Supplementary tables [file zookeys-1256-293_article-153772__-s002.xlsx]

## Sheet: Suppl. Table S1
Suppl. Table S1. Sources of species genome data used in comparative genomics.
Species	Data Sources
Anarrhichthys ocellatus	https://www.ncbi.nlm.nih.gov/datasets/genome/GCF_004355925.1/
Anoplopoma fimbria	https://www.ncbi.nlm.nih.gov/datasets/genome/GCF_027596085.1/
Cottoperca gobio	https://www.ncbi.nlm.nih.gov/datasets/genome/GCF_900634415.1/
Cyclopterus lumpus	https://www.ncbi.nlm.nih.gov/datasets/genome/GCF_009769545.1/
Cynoglossus semilaevis	https://www.ncbi.nlm.nih.gov/datasets/genome/GCF_000523025.1/
Danio rerio	https://www.ncbi.nlm.nih.gov/datasets/genome/GCF_000002035.6/
Epinephelus lanceolatus	https://www.ncbi.nlm.nih.gov/datasets/genome/GCF_005281545.1/
Gadus morhua	https://www.ncbi.nlm.nih.gov/datasets/genome/GCF_902167405.1/
Gasterosteus aculeatus	https://www.ncbi.nlm.nih.gov/datasets/genome/GCF_016920845.1/
Larimichthys crocea	https://www.ncbi.nlm.nih.gov/datasets/genome/GCF_000972845.2/
Nibea albiflora	https://www.ncbi.nlm.nih.gov/datasets/genome/GCA_014281875.1/
Pseudoliparis swirei	https://www.ncbi.nlm.nih.gov/datasets/genome/GCF_029220125.1/
Pungitius pungitius	https://www.ncbi.nlm.nih.gov/datasets/genome/GCF_949316345.1/
Sebastes umbrosus	https://www.ncbi.nlm.nih.gov/datasets/genome/GCF_015220745.1/
Seriola lalandi	https://www.ncbi.nlm.nih.gov/datasets/genome/GCF_002814215.2/
Thamnaconus septentrionalis	https://www.ncbi.nlm.nih.gov/datasets/genome/GCA_009823395.1/
Xiphias gladius	https://www.ncbi.nlm.nih.gov/datasets/genome/GCF_016859285.1/
Sebastes schlegelii	https://db.cngb.org/search/project/CNP0000222/

## Sheet: Suppl. Table S2
Suppl. Table S2. Statistics of short reads data produced by Illumina NovaSeq-6000 platform.
	Next-Generation	Hi-C	RNA
Read number	583838656	409570728	114692502
Base count (Gb)	87.576	61.436	17.204
Mean length (bp)	150	150	150
Q20 (%)	96.47	96.67	97.82
Q30 (%)	91.32	91.52	93.68
GC content (%)	43.56	43.8	46.78

## Sheet: Suppl. Table S3
Suppl. Table S3. Statistics of the genome survey for roughskin sculpin based on 17-mer analysis.
K-mer number	K-mer peak	Genome size (Mb)	K-mer converage	Heterozygous ratio (%)	Repeat (%)
20119371318	130	485.12	48.7	0.4	27.37

## Sheet: Suppl. Table S4
Suppl. Table S4. Statistical assessment of pseudo-chromosomal assembly outcomes for roughskin sculpin based on Hi-C data.
Chromosome	Chr length (bp)	Length/Percentage (%)	Gene number
chr1	47094788	8.95	1826
chr2	43948220	8.35	1814
chr3	36496483	6.93	1457
chr4	35872309	6.81	1492
chr5	25453903	4.84	846
chr6	25416288	4.83	1093
chr7	25412788	4.83	976
chr8	24942754	4.74	1117
chr9	24569403	4.67	800
chr10	24413500	4.64	1055
chr11	24407500	4.64	1076
chr12	24350500	4.63	932
chr13	22721288	4.32	951
chr14	22622500	4.3	809
chr15	22168500	4.21	876
chr16	21380000	4.06	980
chr17	20323960	3.86	1102
chr18	20297248	3.86	858
chr19	19390500	3.68	584
chr20	15105464	2.87	658

## Sheet: Suppl. Table S5
Suppl. Table S5. The mapping ratio of the short reads to the assembled genome of roughskin sculpin.
Mapping rate (%)	Paired mapping rate (%)	Average sequencing depth	Coverage (%)	Coverage at least 4× (%)	Coverage at least 10× (%)	Coverage at least 20× (%)
98.63	96.29	160.325	99.9978	99.6102	99.2819	98.8928

## Sheet: Suppl. Table S6
Suppl. Table S6. The mapping ratio of the nanopore long reads to the assembled genome of roughskin sculpin.
Mapping rate (%)	Coverage (%)	Coverage at least 4× (%)	Coverage at least 10× (%)	Coverage at least 20× (%)
99.31	99.9808	99.9634	99.9162	99.8178

## Sheet: Suppl. Table S7
Suppl. Table S7. Statistics on annotated repeat sequences in the assembled genome of roughskin sculpin.
Class	Number	Length	Percentage (%)
Total	1082119	132353439	24.65
Non-interspersed Repeats	353286	20822584	3.87
Simple_repeat	349748	19914836	3.7
Satellite	980	658859	0.12
rRNA	188	203729	0.03
Low_complexity	2370	135744	0.02
Interspersed Repeats	728833	113080892	21.06
Retroelements	80092	29870030	5.56
LTR	14552	4978617	0.92
Gypsy	6211	2288763	0.42
Ngaro	5799	1288071	0.23
ERV1	525	535406	0.09
Copia	848	371998	0.06
Pao	679	312857	0.05
DIRS	282	122745	0.02
ERVL	28	14923	0
ERVK	51	11420	0
Caulimovirus	11	3821	0
ERV4	5	1012	0
Gypsy?	1	639	0
Copia?	2	602	0
LINE	32396	20428295	3.8
L2	15445	7864382	1.46
Rex-Babar	8795	4835814	0.9
RTE-BovB	3822	4627945	0.86
L1-Tx1	888	2151860	0.4
L1	707	261814	0.04
RTE-X	707	177038	0.03
Penelope	973	162014	0.03
I	524	147585	0.02
R2	54	53650	0
I-Jockey	60	35785	0
R2-Hero	47	29551	0
R1-LOA	43	16201	0
CRE-Ambal	16	15545	0
R1	80	13991	0
Dong-R4	70	11959	0
R2-NeSL	53	10654	0
CR1	25	8667	0
Proto2	29	7213	0
CR1-Zenon	5	1134	0
Tad1	3	264	0
CRE-Odin	1	184	0
SINE	33118	4697362	0.87
MIR	25356	3891735	0.72
tRNA-Core	1642	179991	0.03
tRNA	1021	105830	0.01
tRNA-L2	1059	86681	0.01
tRNA-L1	532	49187	0
tRNA-V-CR1	41	34553	0
tRNA-Core-RTE	347	33360	0
ID	107	18266	0
5S	102	12495	0
5S-Deu-L2	112	12002	0
tRNA-RTE	94	6372	0
tRNA-V-RTE	37	5421	0
tRNA-Meta	22	3132	0
Alu	7	3122	0
B2	26	2928	0
tRNA-Deu-CR1	10	1200	0
tRNA-Ceph-RTE	10	804	0
tRNA-V	4	591	0
tRNA-Mermaid	6	566	0
tRNA-Deu-RTE	1	124	0
Retroposon	26	3144	0
SVA	2	1010	0
DNA transposons	124658	32317039	6.01
TcMar-Tc1	11481	7263178	1.35
hAT-Ac	35800	6816255	1.26
hAT-Tip100	13004	2724590	0.5
P	9277	2609649	0.48
PIF-Harbinger	8843	2500008	0.46
hAT-Charlie	8671	2461289	0.45
CMC-EnSpm	3275	733831	0.13
Zisupton	3475	640179	0.11
Kolobok-T2	2638	525407	0.09
hAT	1926	399387	0.07
TcMar-ISRm11	864	354079	0.06
hAT-hAT5	1425	324583	0.06
PiggyBac	1155	285281	0.05
Crypton-V	1696	282825	0.05
TcMar-Tc2	876	282084	0.05
Merlin	1440	235625	0.04
IS3EU	943	201614	0.03
Academ-1	634	175488	0.03
Crypton-A	735	155870	0.02
Kolobok	973	148029	0.02
hAT-hobo	423	135984	0.02
hAT-Blackjack	676	131365	0.02
PIF-ISL2EU	491	125041	0.02
MULE-MuDR	380	85612	0.01
TcMar-Tigger	363	81262	0.01
hAT-hATm	391	73960	0.01
Zator	305	65318	0.01
Dada	138	61811	0.01
Sola-2	96	41851	0
TcMar-Pogo	156	38793	0
Maverick	108	34842	0
TcMar-Fot1	80	29303	0
hAT-hAT6	39	27179	0
TcMar	104	23951	0
Sola-1	123	22533	0
hAT-Tag1	61	20127	0
Ginger-1	58	18688	0
hAT-hAT19	100	16491	0
Ginger-2	10	10401	0
MULE-NOF	44	7613	0
hAT-hATx	40	6233	0
TcMar-Mariner	17	5866	0
Crypton-C	47	5464	0
Crypton-F	7	4274	0
hAT-hATw	3	3721	0
Kolobok-T2?	2	2948	0
TcMar-Tc4	24	2754	0
Academ-2	19	2736	0
Ginger	12	2466	0
Novosib	17	2153	0
PIF	8	1996	0
Sola-3	5	586	0
CMC-Chapaev	1	468	0
hAT?	2	433	0
PiggyBac-X	2	432	0
CMC-Chapaev-3	2	315	0
Academ-H	2	294	0
Crypton	2	243	0
PIF-HarbS	1	153	0
TcMar-Stowaway	1	137	0
Crypton-S	1	79	0
Unspecified	363813	73474006	13.68
Unknown	154671	24769875	4.61
Rolling-circles	5037	1402602	0.26
Helitron	5037	1402602	0.26
tRNA	507	109859	0.02
snRNA	55	12032	0

## Sheet: Suppl. Table S8
Suppl. Table S8. Statistics of annotated protein-coding genes in roughskin sculpin.
Total number of genes	Average length of gene (bp)	Average number of CDS	Average length of CDS (bp)	Average number of exon	Average length of exon (bp)	Average number of intron	Average length of intron (bp)
20866	13017.9	10.57	169.52	10.86	251.97	9.86	1043.23

## Sheet: Suppl. Table S9
Suppl. Table S9. Assessment of gene structure prediction in the roughskin sculpin genome based on BUSCO analysis.
Database	Actinopterygii_odb10
	Gene Number	Percentage (%)
Complete BUSCOs	3489	95.8
Complete and single-copy BUSCOs	3452	94.8
Complete and duplicated BUSCOs	37	1
Fragmented BUSCOs	53	1.5
Missing BUSCOs	98	2.7
Total BUSCO groups searched	3640	100

## Sheet: Suppl. Table S10
Suppl. Table S10. Distribution of different types of orthologues in roughskin sculpin and other 18 teleost species.
Species	Single-copy orthologous genes	Multiple-copy orthologous genes	Number of genes in species-specific orthogroups	Number of other genes	unassigned	Number of genes
Anoplopoma fimbria	4744	3517	54	13930	267	22512
Anarrhichthys ocellatus	4744	3411	511	13307	1112	23085
Cottoperca gobio	4744	3399	59	12620	448	21270
Cyclopterus lumpus	4744	3359	88	12876	410	21477
Cynoglossus semilaevis	4744	3345	109	12242	938	21378
Danio rerio	4744	3219	2112	11447	4673	26195
Epinephelus lanceolatus	4744	3662	134	15097	535	24172
Gasterosteus aculeatus	4744	3445	87	13833	480	22589
Gadus morhua	4744	3372	679	13555	1127	23477
Larimichthys crocea	4744	3546	115	14468	491	23364
Nibea albiflora	4744	2794	589	10622	4596	23345
Pseudoliparis swirei	4744	3196	204	12287	724	21155
Pungitius pungitius	4744	3423	87	13602	298	22154
Seriola lalandi	4744	3757	641	15089	1338	25569
Sebastes schlegelii	4744	3499	236	14678	937	24094
Sebastes umbrosus	4744	3612	213	14856	452	23877
Thamnaconus septentrionalis	4744	3220	148	11999	1956	22067
Trachidermus fasciatus	4744	3362	59	11972	729	20866
Xiphias gladius	4744	3422	56	12835	302	21359

[truncated: 9 more sheets: Suppl. Table S11, Suppl. Table S12, Suppl. Table S13, Suppl. Table S14, Suppl. Table S15, Suppl. Table S16, Suppl. Table S17, Suppl. Table S18, Suppl. Table S19]
